# Supplementary material for: Danaparoid—Consensus Recommendations on Its Clinical Use
Source: Pharmaceuticals (Basel). 2024 Nov 25;17(12):1584. doi: 10.3390/ph17121584 (PMC11677338; doi:10.3390/ph17121584)
Supplement: Supplementary file 1 [file pharmaceuticals-17-01584-s001.zip]

Archive with 1 entries (1 files):
- pharmaceuticals-3033411-supplementary.pdf
